# Supplementary material for: Stable C isotope data of southern mixed-grass prairie vegetation from Oklahoma, United States
Source: Data Brief. 2020 Aug 21;32:106204. doi: 10.1016/j.dib.2020.106204 (PMC7476062; doi:10.1016/j.dib.2020.106204)
Supplement: Supplementary file 1 [file mmc1.xlsx]

## Sheet: Sheet1
Stable C Isotope data of Southern mixed-grass Prairie vegetation from Oklahoma, United States
Isotope Ratio Mass Spectrometer (IRMS) analysis of plant samples collected for Table 1. Delta 13C (d13C), percent C and percent N of C4 and C3 species from the Southern Plains Experimental Range.
			duplicate IRMS Analysis					Data Summary for Table 1		mean, r=2				ave.dev., r=2
scientific "latin" name	common name	sample #	sample #	%N	%C	d13C		Sample ID	sample #	%N	%C	d13C		%N	%C	d13C
Cenchrus L.	sandbur	1	1	1.18	35.29	-12.046		sandbur	1	1.1795	35.14	-12.0372		0.0005	0.15	0.0088
			1	1.179	34.99	-12.0284
Sorghastrum nutans (L.) Nash	Indiangrass	25	25	0.3339	44.02	-12.195		Indiangrass	25	0.3362	43.715	-12.2192		0.0023	0.305	0.0242
			25	0.3385	43.41	-12.2434
Andropogon hallii Hack.	sand bluestem	29	29	0.4568	45.22	-12.3431		sand bluestem	29	0.4594	45.11	-12.3592		0.0026	0.11	0.0161
			29	0.462	45	-12.3753
Panicum virgatum L.	switchgrass	40	40	0.3999	43.58	-12.605		switchgrass	40	0.3934	44.21	-12.494		0.0065	0.63	0.111
			40	0.3869	44.84	-12.383
Bothriochloa ischaemum (L.) Keng	yellow bluestem	17	17	0.5271	43.33	-12.6081		yellow bluestem	17	0.51855	43.515	-12.5487		0.00855	0.185	0.05945
			17	0.51	43.7	-12.4892
Aristida purpurea Nutt.	purple threeawn	10	10	0.7516	43.3	-12.6597		purple threeawn	10	0.76145	43.295	-12.6798		0.00985	0.005	0.0201
			10	0.7713	43.29	-12.6999
Eragrostis secundiflora J. Presl	red lovegrass	19	19	0.8553	44.4	-12.7595		red lovegrass	19	0.87175	44.36	-12.7219		0.01645	0.04	0.0376
			19	0.8882	44.32	-12.6843
Schizachyrium scoparium (Michx.) Nash	little bluestem	13	13	0.6035	43.04	-12.8021		little bluestem	13	0.59605	43.275	-12.7722		0.00745	0.235	0.0299
			13	0.5886	43.51	-12.7423
Digitaria cognata (Schult.) Pilg.	fall witchgrass	24	24	0.7245	42.17	-12.7428		fall witchgrass	24	0.75065	41.92	-12.7812		0.02615	0.25	0.03835
			24	0.7768	41.67	-12.8195
Calamovilfa gigantea (Nutt.) Scribn. & Merr.	giant sandreed	8	8	0.3756	44.86	-12.8305		giant sandreed	8	0.38105	44.935	-12.856		0.00545	0.075	0.0255
			8	0.3865	45.01	-12.8815
Paspalum setaceum Michx.	thin paspalum	4	4	0.7557	41.2	-12.8877		thin paspalum	4	0.86215	41.64	-12.9613		0.10645	0.44	0.0736
			4	0.9686	42.08	-13.0349
Eragrostis trichodes (Nutt.) Alph. Wood	sand lovegrass	14	14	0.9305	43.35	-13.0276		sand lovegrass	14	0.93515	42.975	-13.0918		0.00465	0.375	0.0642
			14	0.9398	42.6	-13.156
Cyperus setigerus Torr. & Hook	lean flatsedge	34	34	0.4542	43.6	-13.0732		lean flatsedge	34	0.4601	43.345	-13.1425		0.0059	0.255	0.06925
			34	0.466	43.09	-13.2117
Sporobolus cryptandrus (Torr.) A. Gray	sand dropseed	39	39	0.59815	43.39	-13.2255		sand dropseed	39	0.620975	43.64	-13.3209		0.022825	0.25	0.095375
			39	0.6438	43.89	-13.4162
Bouteloua gracilis (Willd. ex Kunth) Lag. ex Griffiths	blue grama	5	5	0.9017	42.9	-13.5026		blue grama	5	0.87555	43.105	-13.486		0.02615	0.205	0.0166
			5	0.8494	43.31	-13.4694
Leptoloma cognatum (Schult.) Chase	common witchgrass	21	21	1.028	41.9	-13.4931		common witchgrass	21	1.026	41.685	-13.4932		0.002	0.215	0.0001
			21	1.024	41.47	-13.4933
Chloris verticillata Nutt.	tumble windmill grass	11	11	1.815	42.39	-13.5647		tumble windmill grass	11	1.8625	41.89	-13.5264		0.0475	0.5	0.0383
			11	1.91	41.39	-13.4881
Physalis hispida (Waterf.) Cronquist	prairie groundcherry	15	15	1.016	40.62	-24.3325		prairie groundcherry	15	1.0195	40.96	-24.3712		0.0035	0.34	0.03875
			15	1.023	41.3	-24.41
Commelina erecta L.	whitemouth dayflower	38	38	1.269	39.71	-25.609		whitemouth dayflower	38	1.247	39.765	-25.5791		0.022	0.055	0.02985
			38	1.225	39.82	-25.5493
Rhus aromatica Aiton	fragrant sumac	36	36	0.833	45.34	-25.6157		fragrant sumac	36	0.8324	45.12	-25.6289		0.0006	0.22	0.0132
			36	0.8318	44.9	-25.6421
Prunus angustifolia Marsh.	Chickasaw plum	27	27	0.7617	46.76	-25.8182		Chickasaw plum	27	0.7605	46.94	-25.7736		0.0012	0.18	0.04465
			27	0.7593	47.12	-25.7289
Poa arachnifera Torr.	Texas bluegrass	2	2	0.5609	42.74	-25.9447		Texas bluegrass	2	0.57845	42.44	-25.9992		0.01755	0.3	0.05445
			2	0.596	42.14	-26.0536
Conyza canadensis (L.) Cronquist	Canadian horseweed	37	37	1.567	43.75	-26.2693		Canadian horseweed	37	1.492	43.55	-26.2059		0.075	0.2	0.0634
			37	1.417	43.35	-26.1425
Mentzelia nuda (Pursh) Torr. & A. Gray	bractless blazingstar	32	32	0.863	39.36	-26.3259		bractless blazingstar	32	0.8693	39.105	-26.3701		0.0063	0.255	0.0442
			32	0.8756	38.85	-26.4143
Helianthus petiolaris Nutt	prairie sunflower	16	16	1.471	43.65	-26.4664		prairie sunflower	16	1.455	43.28	-26.5269		0.016	0.37	0.06055
			16	1.439	42.91	-26.5875
Heterotheca villosa (Pursh) Shinners	hairy false goldenaster	3	3	1.302	43.64	-26.5591		hairy false goldenaster	3	1.3345	43.07	-26.6549		0.0325	0.57	0.09585
			3	1.367	42.5	-26.7508
Yucca glauca Nutt. var. glauca	soapweed yucca	35	35	1.199	44.84	-26.9147		soapweed yucca	35	1.2275	45.12	-26.9598		0.0285	0.28	0.0451
			35	1.256	45.4	-27.0049
Callirhoe digitata Nutt.	Cowboy Rose" "Wine Cup"	6	6	2.865	37.99	-27.0101		Cowboy Rose" "Wine Cup"	6	2.8235	37.605	-26.9802		0.0415	0.385	0.0299
			6	2.782	37.22	-26.9503
Elymus canadensis L.	Canada wildrye	9	9	0.403	45.02	-26.9952		Canada wildrye	9	0.40045	44.78	-27.0275		0.00255	0.24	0.0323
			9	0.3979	44.54	-27.0598
Croton glandulosus L	vente conmigo	7	7	2.281	42.65	-27.0384		vente conmigo	7	2.2285	42.47	-27.05		0.0525	0.18	0.0116
			7	2.176	42.29	-27.0616
Croton texensis (Klotzsch) Müll. Arg.	Texas croton	18	18	1.099	45.68	-27.3542		Texas croton	18	1.096	45.425	-27.3703		0.003	0.255	0.01615
			18	1.093	45.17	-27.3865
Croptilon hookerianum (Torr. & A. Gray) House	Hooker's scratchdaisy	12	12	1.183	42.91	-27.5128		Hooker's scratchdaisy	12	1.196	42.87	-27.4801		0.013	0.04	0.03265
			12	1.209	42.83	-27.4475
Artemisia filifolia Torr.	sand sagebrush	30	30	1.06	46.7	-27.981		sand sagebrush	30	1.053	46.805	-27.9323		0.007	0.105	0.04865
			30	1.046	46.91	-27.8837
Mirabilis linearis (Pursh) Heimerl	narrowleaf four o'clock	31	31	1.176	41.55	-28.0145		narrowleaf four o'clock	31	1.155	41.425	-28.0631		0.021	0.125	0.0486
			31	1.134	41.3	-28.1117
Ambrosia psilostachya DC.	western ragweed	23	23	1.524	43.9	-28.2222		western ragweed	23	1.5335	43.73	-28.2636		0.0095	0.17	0.04145
			23	1.543	43.56	-28.3051
Plantago patagonica Jacq.	woolly plantain	20	20	0.3446	41.13	-28.3452		woolly plantain	20	0.34675	41.25	-28.3615		0.00215	0.12	0.01625
			20	0.3489	41.37	-28.3777
Eriogonum annuum Nutt.	annual buckwheat	28	28	0.81	44.8	-28.7146		annual buckwheat	28	0.8002	44.79	-28.7168		0.0098	0.01	0.00215
			28	0.7904	44.78	-28.7189
Heterotheca subaxillaris (Lam.) Britton & Rusby	camphorweed	33	33	1.291	42.77	-29.1227		camphorweed	33	1.294	42.915	-29.095		0.003	0.145	0.02775
			33	1.297	43.06	-29.0672
Ambrosia psilostachya	Cuman Ragweed	45	45	1.69385	49.107	-29.1098		Cuman Ragweed		1.68038	49.002	-29.091		0.0134706	0.105071	0.0187984
			45	1.66691	48.8969	-29.0722
Grindelia papposa	Spanish Gold	47	47	0.894445	47.941	-29.8164		Spanish Gold		0.926622	47.9643	-29.8096		0.0321776	0.0232987	0.00679085
			47	0.9588	47.9876	-29.8028
Gaillardia parryi Greene	Parry's blanketflower	26	26	0.3847	42.72	-29.7465		Parry's blanketflower	26	0.3547	42.62	-29.9025		0.03	0.1	0.156
			26	0.3247	42.52	-30.0585
